# Supplementary material for: Paucity of chimeric gene-transposable element transcripts in the Drosophila melanogaster genome
Source: BMC Biol. 2005 Nov 12;3:24. doi: 10.1186/1741-7007-3-24 (PMC1308810; doi:10.1186/1741-7007-3-24)
Supplement: Additional file 1 — Table of chimeric TE insertions in D. melanogaster Release 3 genome sequence with methods used for detection, location of TE in chimeric transcript, and supporting ESTs. [file 1741-7007-3-24-S1.xls]

## Sheet: Sheet1
Gene(s)	TE class	TE family	Chimera#	FlyBase ID	TE{}	TE length	Chrom. Arm	Rec. rate	Pool frequency	method	position of TE	ESTs
CG1098(Madm)	TIR	pogo	1	FBti0019306	pogo{}1222	185	3R	0	0	3	3' UTR	LD28657.complete
CG9766	LTR	Burdock	2	FBti0019283	Burdock{}1187	6412	3R	0	0	1,2,3	5' UTR	GH03703.5prime, GH08248.5prime
CG32306	LTR	roo	3	FBti0020022	roo{}911	9097	3L	3.25	0	3	5' UTR	RE17641.5prime
CG7110	LINE	Doc	4	FBti0019166	Doc{}359	4725	2L	2.83	0	3	3' UTR	LD39933.complete
CG3318(Dat)	LTR	412	5	FBti0018872	412{}881	7520	2R	3.16	0	1,3	5' UTR	RH45961.5prime (anti-sense), RH43734.5prime (anti-sense)
CG4821(Tequila)	LTR	412	6	FBti0020072	412{}961	7502	3L	3.17	0	1,2,3	3' UTR	GH28017.complete
CG8166(unc-5)	LTR	Tirant	7	FBti0018948	Tirant{}834	8532	2R	3.44	0	3	5' UTR	SD16934.5prime, SD23751.5prime
CG6214	TIR	pogo	8	FBti0019155	pogo{}348	185	2L	3.07	0	3	5' UTR	RH40578.5prime, RH47526.5prime, RH70513.5prime, RH70405.5prime
CG1915(sls)	LTR	copia	9	FBti0020021	copia{}910	5145	3L	3.21	0	3	3' UTR	RH25277.contig
CG17632(bw)	LTR	412	10	FBti0018870	412{}878	7518	2R	3.31	0	1,2,3	3' UTR	GH12107.complete
CG2162	TIR	S-element	11	FBti0020026	S-element{}915	1733	3L	3.3	0	1,2,3	3' UTR	LD40717.complete, LD44162.contig, AF171825
CG9181(Ptp61F)	LINE	Rt1a	12	FBti0020016	Rt1a{}905	5192	3L	3.13	0	1,2,3	5' UTR	LP01280.complete, HL01331.5prime, LP04519.5prime, LP09564.contig (unfinished)
CG17274	LINE	Doc	13	FBti0019412	Doc{}1398	4719	3R	3.09	0	1,2,3	5' UTR	GH01149.complete
CG32850	LTR	Stalker2	14	FBti0020416	Stalker2{}1505	8118	4	0	0	1,2,3	3' UTR	RE41137.complete, GH26713.contig, GH07425.3prime, SD04061.complete, SD09936.5prime, RH44995.5prime, RH50171.5prime, RH58428.5prime
CG7231	LTR	297	15	FBti0019135	297{}323	6916	2L	4.02	0	1,2,3	5' UTR	LP03508.5prime, RE22593.complete, RE75146.5prime, RH01479.contig (unfinished)
CG7356	LTR	copia	16	FBti0019136	copia{}324	5145	2L	4.01	0	3	5' UTR	RH63643.5prime, RH26188.5prime, GH06559.contig
CG7314(Bmcp)	LINE	Doc	17	FBti0020095	Doc{}984	4709	3L	2.73	0	1,2,3	3' UTR	GH10708.complete
CG11406	LTR	412	18	FBti0018873	412{}882	7427	2R	3.15	0	3	3' UTR	LP03218.contig
CG3894	LINE	G2	19	FBti0018918	G2{}886	1917	2R	2.99	0	1,2,3	3' UTR	GH15705.5prime, RH01681.5prime, RH02482.5prime, RH02694.5prime, RH08168.5prime, RH18116.5prime, RH18143.5prime, RH19127.5prime, RH19683.5prime, RH51690.5prime, RH62904.5prime, RH74373.5prime, RH06007.5prime, RH28664.5prime, RH28855.5prime
CG5055(baz)	LTR	blastopia	20	FBti0019073	blastopia{}148	5031	X	2.88	0	1,3	3' UTR	LD15989.contig
CG31692(fbp)	TIR	pogo	21	FBti0019206	pogo{}421	186	2L	0	0	3	5' UTR	GH23730.complete, RE57164.5prime
CG31177	LTR	mdg1	22	FBti0019414	mdg1{}1403	7338	3R	3.16	0	1,2,3	3'UTR	GH14075.complete
CG8776	LTR	roo	23	FBti0019021	roo{}815	8313	2R	2.75	0	1,2,3	5' UTR	SD08865.contig
CG12885	LTR	roo	24	FBti0020389	roo{}1435	1051	3R	3.21	0	1,2,3	5' UTR	RE73548.complete
CG32030	LINE	I-element	25	FBti0020071	I-element{}960	5348	3L	3.21	0	1,2,3	3' UTR	LD24110.complete
CG32594	LTR	rover	26	FBti0019061	rover{}133	7469	X	3.61	0	1,2,3	3' UTR	LP02727.3prime
CG17642(mRpL48)	LTR	mdg3	27a	FBti0019107	mdg3{}290	267	2L	3.11	0	1,2,3	3' UTR	RE01048.complete
CG17657	LTR	mdg3	27b	FBti0019107	mdg3{}290	267	2L	3.11	0	1,2,3	3' UTR	RH72421.contig
CG7213	LINE	Rt1a	28	FBti0020068	Rt1a{}957	5177	3L	3.27	1	3	3' UTR	RE27248.5prime (anti-sense)
CG32684(alpha-Man-I)	LTR	roo	29	FBti0019615	roo{}96	9091	X	4.24	1	3	3' UTR	GH09743.contig, GH09342.contig
CG12094	LTR	412	30	FBti0019614	412{}95	7441	X	4.23	1	1,2,3	3' UTR	RE52190.complete, RE52162.contig (unfinished)
CG18316	LTR	297	31	FBti0019977	297{}774	6522	2R	0.68	1	1,2,3	3' UTR	GH26082.complete
CG17697(fz)	LINE	X-element	32	FBti0020107	X-element{}996	4728	3L	2.06	1	3	3' UTR	GH26617.3prime
CG18754	LTR	roo	33	FBti0019420	roo{}1410	427	3R	3.26	2	3	5' UTR	LD47115.complete, RE09509.5prime
CG5130	LTR	springer	34a	FBti0020178	springer{}1067	7542	3L	0	2	1,2,3	3' UTR	RE32485.complete
CG5976	LTR	springer	34b	FBti0020178	springer{}1067	7542	3L	0	2	3	3' UTR	RE61650.complete
CG5656	TIR	Tc1	35	FBti0020191	Tc1{}1080	462	3L	0	4	3	3' UTR	CK01661.contig
CG31146	LTR	invader3	36	FBti0020315	invader3{}1249	717	3R	0	4	3	3' UTR	CK01630.contig, RE29404.contig
CG14693	LTR	17.6	37	FBti0019354	17.6{}1287	7474	3R	1.03	4	1,3	3' UTR	RE19466.complete
CG11081(plexA)	TIR	Tc1	38	FBti0019510	Tc1{}1549	530	4	0	5	3	3' UTR	GM05237.complete
CG32021	LTR	invader4	39	FBti0019504	invader4{}1541	3082	4	0	5	1,3	5' UTR	RE19032.5prime, RE19331.5prime
CG18026(Caps)	LINE	F-element	40	FBti0020453	F-element{}1572	346	4	0	5	2,3	CDS	RH14727.complete
CG3812	TIR	1360	41	FBti0019634	1360{}115	376	X	4.07	5	2,3	3' UTR	RH42403.5prime
CG32021	TIR	1360	42	FBti0019502	1360{}1539	1075	4	0	6	1,3	5' UTR	RE19032.5prime, RE19331.5prime
CG18446	LTR	roo	43	FBti0019985	roo{}793	427	2R	1.6	6	1,2,3	5' UTR	RE47989.complete, RE17208.5prime, RE29326.5prime, RE40004.5prime, RE48843.5prime, RE50743.5prime, RE55450.5prime
CG10618	LINE	Doc	44	FBti0019430	Doc{}1420	4512	3R	3.28	6	3	3' UTR	GH03753.complete, GH27695.5prime, LP01707.5prime, LP02719.5prime, LP17908.5prime, SD27175.5prime, RE14563 (unfinished)
CG3136	LINE	X-element	45	FBti0018950	X-element{}624	1399	2R	0	6	1,3	5' UTR	GH05757.complete
CG32021	TIR	transib3	46	FBti0019501	transib3{}1538	935	4	0	6	1,3	CDS	SD15619.complete, LP13192.5prime (anti-sense)
CG15347	TIR	HB	47	FBti0019605	HB{}86	358	X	4.13	6	3	3' UTR & 5' UTR	RE25189.5prime, RE32712.5prime, RE29024.5prime, RH34769.5prime, RH22133.5prime
CG5541	TIR	HB	48	FBti0019636	HB{}134	413	X	3.61	6	1,2,3	5' UTR	SD02894.complete
CG6191	LINE	jockey	49	FBti0018988	jockey{}820	265	2R	3.02	N.D.	1,2,3	3' UTR	GH06193.complete, GM02421.contig, LD30140.3prime
CG10987	LTR	roo	50	FBti0019665	roo{}193	427	X	0.94	N.D.	1,3	5' UTR	LD10495.complete
CG9527	LTR	roo	51	FBti0019753	roo{}316	9098	2L	4.02	N.D.	1,2,3	3' UTR	RE34879.complete
CG17521(Qm)	TIR	S2	52	FBti0020228	S2{}1117	988	3L	0	N.D.	3	3' UTR	SD18126.5prime
CR32865	LTR	DM88	53	FBti0020348	DM88{}1314	168	3R	1.53	N.D.	2,3	N/A	CK02100.contig, CK01494.3prime
CR32865	LTR	invader1	54	FBti0020349	invader1{}1315	419	3R	1.53	N.D.	2,3	N/A	CK02100.contig, CK01494.3prime
CG1090	LTR	roo	55	FBti0019285	roo{}1189	8325	3R	0	N.D.	1,2	3' UTR	GH23040.complete, GH23040.5prime (anti-sense)
CG1558(l(1)G0237)	TIR	pogo	56	FBti0019627	pogo{}108	186	X	4.2	N.D.	1,2	3' UTR	RE03006.complete
CG1710 (Hcf)	TIR	1360	57	FBti0020419	1360{}1508	499	4	0	N.D.	1,2	3' UTR	GM14007.complete
CG1548(cathD)	LTR	Burdock	58	FBti0018882	Burdock{}770	6412	2R	0.52	N.D.	1	3' UTR	LD06102.complete, LP21962.5prime, LP22835.5prime
CG3857	LTR	opus	59	FBti0019540	opus{}21	7515	X	2.14	N.D.	1	3' UTR	GH24078.complete
CG32000	TIR	1360	60	N.A.	N.A.	963	4	-	N.D.	2	3' UTR & CDS	LD19039.complete
CG4494 (smt3)	LTR	mdg1	61	N.A.	N.A.	51	2L	-	N.D.	2	5' UTR	LD07775.complete, AT21522.5prime, GM10030.5prime, GM10042.5prime, GM26067.5prime, GM26382.5prime, LD21579.5prime, LP02802.5prime, LP18411.5prime, LP23075.5prime, RE31573.5prime, RE31642.5prime, RE35442.5prime, RE51054.5prime, RE55294.5prime, RE57137.5prime, RE72187.5prime, SD13951.3prime
CG6998 (ctp)	LTR	HMS-Beagle	62	N.A.	N.A.	261	X	-	N.D.	2	5' UTR	LD07022.5prime
CG3164	LTR	McClintock	63	N.A.	N.A.	80	2L	-	N.D.	2,3	CDS	CK02656.contig, RE02452.complete, RH38575.complete
CG7187(Ssdp)	LTR	HMS-Beagle	64	N.A.	N.A.	212	3R	-	N.D.	2,3	5' UTR	GM14473.complete, HL05869.5prime, LD04972.5prime, LD16577.5prime, LD21245.5prime, LD27222.5prime, LD42977.5prime, LD46749.5prime, RE29493.5prime, RE56368.5prime, GH21149.5prime, GH23547.5prime (anti-sense), LD41083.5prime (anti-sense)
CG9075(eIF-4a)	LTR	blood	65	N.A.	N.A.	47	2L	-	N.D.	3	3' UTR	GH08496.5prime, GH09290.5prime, GH12736.5prime, GM09065.3prime, GM14109.complete, LD27603.3prime, LD40172.3prime
