# Supplementary material for: Paucity of chimeric gene-transposable element transcripts in the Drosophila melanogaster genome
Source: BMC Biol. 2005 Nov 12;3:24. doi: 10.1186/1741-7007-3-24 (PMC1308810; doi:10.1186/1741-7007-3-24)
Supplement: Additional file 3 — Table of PCR primers used in this study. [file 1741-7007-3-24-S3.xls]

## Sheet: Sheet1
FlyBase ID	left	right
FBti0018870	ACCCACTCGAAGGCAAAAAGTAT	CTAAATTTGGCACAGCGTTTGAG
FBti0018872	CGCTCTCCCGATAAGCCTAGATA	AAAAGCGAGACAAGAGGGAAATG
FBti0018873	CGCTCTCCCGATAAGCCTAGATA	GGAGACTCCTTCCAAGGACAAAA
FBti0018918	TGCTTGCACATCACATAGAAGGA	CCGGACGTAGAAGTCTCTTTGGT
FBti0018948	ATAAGACGAAAACGGAGGACTCG	CGAGTGTAGTTGCGCTCTTTGAT
FBti0018950	CCAGGCTATCCAAAATAAGGTCG	CCGGCTAGAGTGCATGTTTATTG
FBti0019021	AATGTACATCTCAGCTTGCTGGC	TCGATGAATTCCTGTGGTTCTGT
FBti0019061	ACCTTACCCCATTGTACACACCC	TTGGTCGATCGGGCTATTTATTT
FBti0019073	CAAGATGTACACCCGAGTTGAGG	CGTAAAGCGCTATCAATTTGTCG
FBti0019107	CACTCATACACCCATCCTTAACATACAA	AGCTGGAGAGCTACCAGAGGTTTCT
FBti0019135	GTATTTGGGTGGTCCAAACCAG	GTACACAAGAAATGCGGCCAATA
FBti0019136	TATTAGCATAGCAAACAACCCCTCA	CGAAGACTGTGGAATGCTGTAGTTT
FBti0019155	GCTGCATCGATAGTTAGCTGCAT	TAATCGGTATACCCGTGTTGTCG
FBti0019166	GTGGTACCTTCGAAACGAAAACA	TAGAGTCGCTGAATGAAACAGCC
FBti0019206	GCTGCATCGATAGTTAGCTGCAT	GCTAATTCACACCCTCATACCAAA
FBti0019283	TTTTTCCAAGTTCGCTACGATCA	GTTGCAACATGGGTGAACAAAAT
FBti0019306	GCTGCATCGATAGTTAGCTGCAT	CAGCGGTTTTAGGGTTTGTTCTC
FBti0019354	AGAATCCAAAAGCAATGCTCTCC	CACGGTTCAATGCCTGATACTTC
FBti0019412	GTGGTACCTTCGAAACGAAAACA	ATTTCGAGAAAATCCTGAGCGAC
FBti0019414	AATCAGGAATAGATCTGGAATGTACGCT	CAATAACTTTCACCACTAATCTGGAACG
FBti0019420	CTTTCCCCGCCTCCTAAAATAGT	AAGCAATCAGCAGGATTCCTTTC
FBti0019430	AGCCGACGAGGTAACATATCTGG	CGATTGGCGTTCTTAAATCCTTT
FBti0019501	TGCTGGATGAATGGATCTAAGGA	GATGCGACATGTGACATTTTTGA
FBti0019502	CGTGCCTCAAGATATGAACGAAG	TGAATCGATGTGATGTGTCCAAG
FBti0019504	ACACGAGGACGTGTGAAAGGTTA	CTTGAGCGAGGCATGTCTGTTAT
FBti0019510	ACCATATGTTGCCTCTTTGAGCA	AGCTTGGGATTTCCATTCCATTA
FBti0019605	GGTTTTGACCAACGTAAACTCCC	CAATCGATTCTTACGAACATGCC
FBti0019614	AGTTAGGCCAGGGCAGATGTAAC	ACAGTGACACGACACAGGTAGCA
FBti0019615	AGGCCCATTGAAATCTTAGTTGC	CGTTTAACGTTTGTTAGCTTGGG
FBti0019634	ATAGTCAGGGCGCGAATTTGTAA	GCACATGTTGACTTCCACAAACA
FBti0019636	TCGGGATCGACTTTTTATTCCAC	CCTTGCATCCTCTACAATAGCGA
FBti0019977	AAAAATCAAAATCAAAACACACCACAAC	TTTTTGTGAATATATAGGGACGGTGATG
FBti0019985	AGTCCCTTAGTGGGAGACCACAG	CGTAGGATCAGTGGGTGAAAATG
FBti0020016	TACGACTGGTACGCTCAGTTGGT	TTTAATTTCGATTCGTCGAGGGT
FBti0020021	GTTATTTTTGAGGGGGCGTGTT	GTGCAATCGTGGGAGATGAATAG
FBti0020022	AATGTACATCTCAGCTTGCTGGC	TTGTTACCCCGTTTACCGTTTTC
FBti0020026	GCGTTGTAAAAAGCAATGCAAAG	GGTGTGACCGTAATACGCAAAAA
FBti0020068	TACGACTGGTACGCTCAGTTGGT	CCGAGAAGTGAGTCGGGTAAACT
FBti0020071	TGCGACAAAACAGAAAGAACACA	AACTATACCCCCTTCACGCGATA
FBti0020072	AGTATAAGTGCATTGCCCACTCG	GCAGGTGAATCAAGCGAAGTAGA
FBti0020095	GTGGTACCTTCGAAACGAAAACA	CAATTGTGCGCCTTTGAAATAAA
FBti0020107	AGCACTCGAGCAGATACCATGAC	AGCCTAATGACCAAAAGGCTCAG
FBti0020178	TTTTCTGCGCTCTTATCTGCATC	AAACGAGACGCTTAAATTCACAGG
FBti0020191	GCACTACTGCAGGTGGAAAGTTG	GACCGCCCAAATATACGGTAAAA
FBti0020315	GAGCCACTCTAAAAGAGCTTCGG	TGTTGTCGGTTGGCTGATTATCT
FBti0020389	AGTCCCTTAGTGGGAGACCACAG	CTGCACGAAAGAAAAAGGATGTG
FBti0020416	AAAGGGTCTGATCAACCGAAAAA	CACCATGTATGCTATGAGCAGGA
FBti0020453	ATGCTTGTCTCCCAACAATCAAA	TGCCTTGTTAATTTTTCACACGC
FBti0019518	AATAGTCAGGGCGCGAATTTTTA	CGATGACTTTAACGGACGAAGTG
FBti0019431	AATGTACATCTCAGCTTGCTGGC	TTGATAGCGAGAACTTTGCACCT
FBti0019435	AATGTACATCTCAGCTTGCTGGC	GGGCTAATACAGCATTTTCCCTG
FBti0019025	AATGTACATCTCAGCTTGCTGGC	CACACTTACCACCCCTCATTGTC
FBti0019608	AATGTACATCTCAGCTTGCTGGC	CGAGCTATGCGTCAGACAAAAGT
FBti0020412	ACCATATGTTGGCTCTCTGAGCA	CACCAAGTGTCCAAACATTTTCA
FBti0019343	ACCTTACCCCATTGTACACACCC	ATGAGGTGGTTTGTGATGAGGAA
FBti0020003	AGCAGTGGTTTTGACCAACGTAA	GGTAAACATTTCACTCCCTCGCT
FBti0020429	AGTCCCGCTTTTGACTGTTAAGC	CGAAAAATTCTTTTGCATTGCCT
FBti0020429	AGTCCCGCTTTTGACTGTTAAGC	CGAAAAATTCTTTTGCATTGCCT
FBti0019363	AGTCCCTTAGTGGGAGACCACAG	TAGGTGGTCAGAGGGTGGTACTG
FBti0019017	AGTCCCTTAGTGGGAGACCACAG	GTTTATGAAGTGCTCCCTCGCTT
FBti0019020	AGTCCCTTAGTGGGAGACCACAG	TCGGTGGCCAAGACTCTTTATTT
FBti0019438	AGTCCCTTAGTGGGAGACCACAG	TTGCATGTGTGTGTACGAGTGTG
FBti0020033	AGTTAGGCCAGGGCAGATGTAAC	CGCATGAAACTGTGAGGAAAAAC
FBti0019417	ATAACGAAAAGCTGACCACCCAT	TTATGCGACTTTGGGGAATTTCT
FBti0018947	ATAAGACGAAAACGGAGGACTCG	AAGTTCTTGGCAAATGACCATCA
FBti0020039	ATACAAATCCCCTCGCAAGAAAA	TTGCAAGTGTAGTGGTCGCTGTA
FBti0019377	ATACAAATCCCCTCGCAAGAAAA	GCATTTTCCGTGAATTTGTTGAA
FBti0019470	ATACAAATCCCCTCGCAAGAAAA	CATTAGAATCTGTGGACGGTTGC
FBti0019261	ATACTTTAAACCGGAGAACGCCA	CAGCCATTCGAAAAATGATTCTG
FBti0018961	ATCGACAATCAGTCATCGAAGGA	GAAAGGAGGGGTCTAAAGGTGGT
FBti0019024	ATCGAGCCTTTAATCGACTCTGC	CCGACCGTGAATTTTGTTTGTTA
FBti0018871	ATGGCAGCACTTTGTTGCTATGT	CTGCTGTCCATGTTCTTCCTCAT
FBti0018871	ATGGCAGCACTTTGTTGCTATGT	CTGCTGTCCATGTTCTTCCTCAT
FBti0019556	ATGTACATCTCAGCTTTGCTGGC	GCAAAATCCCCTGGTATTCACTC
FBti0019447	ATTTGCTAGTGTCAGCACTTGGC	TTCCGCAGTTGATTGATTCACTT
FBti0019989	ATTTGCTAGTGTCAGCACTTGGC	GACGCTGCTTGGTTAGGAAAGAT
FBti0019236	CACAATCACAAAACACCCGAAAT	CCTAGGCGTAGCTGACAGGTTTT
FBti0019971	CACCTGTACAGCCAACCGACTAC	CCAAGAGCTTCCAACCACTTCTT
FBti0019353	CAGCATTCGTTTATCTTTGGCAG	GAAGGTCCAGACCAAGAAGCATT
FBti0019052	CAGCATTCGTTTATCTTTGGCAG	CGCATCTCATCTAATATGACCGC
FBti0019735	CAGCATTCGTTTATCTTTGGCAG	CATCGATTTCCCCTCAACATACA
FBti0019324	CAGCCAAATAAAAAGGATCCAGG	TAATCCGTAAACCACAAACGACG
FBti0020320	CATACCAAGGTGTCTGGAGCATC	GACACAAGTTTTGGTGAGCGAGT
FBti0020020	CATCGGCAAGATATCTGCATTATT	ACACTTTGCGGTGCAATAAACTG
FBti0018904	CCTTAAACAAACAAACATGCCCA	GTCTGAAGCGGTAGAGACATCCA
FBti0019329	CGAAGCATACGAAGAAGCATACG	TTTGTTCTGCACTCTTTTCAGGC
FBti0019380	CGCTCTCCCGATAAGCCTAGATA	AGGAACGACCCTTGGAGTCTATG
FBti0018874	CGCTCTCCCGATAAGCCTAGATA	TTGAAATTTTATGGCCCCTTTTG
FBti0019057	CGTCTAACCTTCTGGGAACACCT	TAAAAGGGGGTGTGTTTGACAGA
FBti0019297	CTCAATAACGATGCCAGGACTTG	CCCACTCTAACGCCCTCAAATAC
FBti0018861	CTGCTCTCTCTGAGGCTTCTCCT	CCCGCATAGCCATTTTTATTGAT
FBti0019299	CTGCTCTCTCTGAGGCTTCTCCT	ATATTTCGTTTGACACACGGCAG
FBti0019171	CTTCTAGACCACAGCCAATCCCT	AATGGCCAGTAACTGACGTTGAG
FBti0019783	CTTCTGGATCGCAGACTCACATT	TGCCAGTCCATAATAAAGGAGCA
FBti0020031	GCACACCACCCACATTTGATAGT	TAAATGAAGCGCATTAGTTGCGT
FBti0019568	GCACACCACCCACATTTGATAGT	TCCTGTCCTTACATGCGCTAAAA
FBti0019960	GCGCCCCAGTAATACGATCTAAC	TTTGGCGATACGATTTTTCAATG
FBti0020172	GCGCTCTTTAGTTCAAGATGCAA	AGCTAAGTGTTTCGAAAGGTCGG
FBti0019429	GCTCACTTGGCGCAAACATATAG	CGCCTTCGTAGGAGATTTAGCAT
FBti0019308	GCTGCATCGATAGTTAGCTGCAT	CATGGTATTCCAAAAAGTCACGG
FBti0019323	GCTGCATCGATAGTTAGCTGCAT	TATCAGCGTCGCTCAAATCTCTT
FBti0019565	GCTGCATCGATAGTTAGCTGCAT	CATCATTTATTCACACGCAGGGT
FBti0020078	GGCGCCCTTATAACTGTGGTAAA	ATAAATAACTCCACCGCAATGGG
FBti0019404	GGCTGTTTTCGAGGGTACCTATG	TGTTGTTGTTTTATTTGCTGCCC
FBti0019874	GGGAAGCGATGATATTAACTCGG	TCGAGCCAGTGAGGGATAATACA
FBti0019470	GTCGACGATACAGCCATCCTTAG	TTTACGGGGTTGGTAGGTCCTTA
FBti0019492	GTCGACGATACAGCCATCCTTAG	TTTACGGGGTTGGTAGGTCCTTA
FBti0019613	GTGCTTGTGTCCGCACGTATATT	GCCAAATGCGTTAAAATCATCAA
FBti0019864	TAAACGGTAGCTAATTCGGCGAT	TGTGACTGCCGAAACAAAAATCT
FBti0019858	TCAGTGAAGTTTGACTGCTGACG	TTGGCCAACTTCGTAGCAATATG
FBti0019108	TCCTTCTGGAAGATGTTGATGGA	GGGTGAAGTGGCAGATGTCTCTA
FBti0019537	TGCGACAAAACAGAAAGAACACA	GAACACTCAGCTTCAGTGGCAAT
FBti0019149	TGCTTGCACATCACATAGAAGGA	CGTGGTGCATTTTGTAGTAAGCC
FBti0019067	TTAGCATAGCAAACAACCCCTCA	TCTAACGCCCTTAAACTGCACAA
FBti0019050	TTAGCATAGCAAACAACCCCTCA	ATAAAACTGTCAATCAAGCGGCA
FBti0019892	TTCGGAGTGAAAACATCCAAAGA	CTCTGTCGAAGTGTCGGAAAAGA
FBti0019234	TTGACGAAGTTGTGTGACTTGGA	ATCGATCGTTGAGCAGAACAGAC
FBti0019611	TTTAAGGGAAGGGGAGTGACGTA	TTTAGGCCGTTCTTACGGACAAT
FBti0019595	TTTCGCCATGGCTCTAGAGGTG	GGTTGAGATTCAACATACAGATTCCA
FBti0019466	TTTTCTGCGCTCTTATCTGCATC	AGCCGAAGACTCCATTGCTTATC
FBti0019305	TTTTTCCAAGTTCGCTACGATCA	TCACATTAGGGACTTCGAGGACA
